# Supplementary material for: Evaluation of Mesh Closure of Laparotomy and Extraction Incisions in Open and Laparoscopic Colorectal Surgery: A Systematic Review and Meta-Analysis
Source: J Clin Med. 2024 Nov 20;13(22):6980. doi: 10.3390/jcm13226980 (PMC11594634; doi:10.3390/jcm13226980)
Supplement: Supplementary file 1 [file jcm-13-06980-s001.zip]

Archive with 1 entries (1 files):
- jcm-3260570-supplementary.pdf
